# Supplementary material for: Mutational Hotspot in the SARS-CoV-2 Spike Protein N-Terminal Domain Conferring Immune Escape Potential
Source: Viruses. 2021 Oct 20;13(11):2114. doi: 10.3390/v13112114 (PMC8618472; doi:10.3390/v13112114)
Supplement: Supplementary file 1 [file viruses-13-02114-s001.zip]

Archive with 3 entries (2 files):
- viruses-1401576-supplementary/
- viruses-1401576-supplementary/viruses-1401576-supplementary.pdf
- viruses-1401576-supplementary/viruses-1401576-Supplementary_Table_revised.xlsx
